# Supplementary material for: A fluorescent plasmonic biochip assay for multiplex screening of diagnostic serum antibody targets in human Lyme disease
Source: PLoS One. 2020 Feb 10;15(2):e0228772. doi: 10.1371/journal.pone.0228772 (PMC7010292; doi:10.1371/journal.pone.0228772)
Supplement: S1 Table — Acute and convalescent paired samples from the Lyme Disease Biobank was used to evaluate serum profile changes in patients treated for LD. GC-FP analysis was used to compare specific IgG antibody levels for 16 antigens. Significant differences between the acute and convalescent serum pairs for each target are reported (****, p<0.0001; ***, p<0.001; **, p<0.01; *, p<0.05; ns, not significant; 2-way ANOVA followed by Fisher’s LSD test for multiple comparisons). (XLSX) [file pone.0228772.s003.xlsx]

## Sheet: Sheet1
Serum Pairs	Days between draws	BBA65	BBA69	BBA70	BBA73	BmpA	DbpA	ErpG	ErpL	ErpY	OspC	OspD	P41	P45	P58	RevA	VlsE
Biobank #640	99	**	*	ns	ns	****	****	****	***	****	****	****	ns	*	ns	****	*
/681
Biobank #663	76	****	****	****	****	ns	ns	ns	ns	****	*	****	***	****	ns	*	*
/688
Biobank #673	89	****	****	***	ns	****	****	****	ns	ns	****	****	[no data]	****	**	****	****
/682
